# Supplementary material for: Side-Directed Release of Differential Extracellular Vesicle-associated microRNA Profiles from Bronchial Epithelial Cells of Healthy and Asthmatic Subjects
Source: Biomedicines. 2022 Mar 7;10(3):622. doi: 10.3390/biomedicines10030622 (PMC8945885; doi:10.3390/biomedicines10030622)
Supplement: Supplementary file 1 [file biomedicines-10-00622-s001.zip]

Archive with 1 entries (1 files):
- biomedicines-1620954-supplementary.pdf
